# Supplementary material for: On-surface synthesis of triangulene trimers via dehydration reaction
Source: Nat Commun. 2022 Mar 31;13:1705. doi: 10.1038/s41467-022-29371-9 (PMC8971457; doi:10.1038/s41467-022-29371-9)
Supplement: Supplementary file 3 — Source Data [file 41467_2022_29371_MOESM3_ESM.xlsx]

## Sheet: Figure 4
Figure 4a The energy level of Tt					Figure 4b The energy level of Tb					Figure 4e Tt (dI/dV spectra)					Figure 4f Tb (dI/dV spectra)
S = 3					S = 3					bias	Au(111)	red spot	blue spot		bias	Au(111)	red spot	blue spot
	spin up		spin down			spin up		spin down		2500	3.27252e-12	3.26951e-12	3.82885e-12		2280.88	4.47e-13	3.26322e-12	7.93152e-12
										2457.63	3.56297e-12	2.89921e-12	3.62737e-12		2260.96	4.52e-13	3.11775e-12	7.23048e-12
230	-3.35705	2660	-2.85085		230	-2.70375	2678	-2.39575		2415.25	3.44448e-12	2.64945e-12	3.53308e-12		2241.04	4.55e-13	2.99015e-12	6.53053e-12
231	-3.35705	2661	-2.85085		231	-2.70375	2679	-2.39575		2372.88	3.36865e-12	2.47121e-12	3.50588e-12		2201.2	4.35e-13	2.80579e-12	5.96818e-12
232	-1.24215	2662	1.22465		232	-1.25335	2680	1.21545		2330.51	3.38872e-12	2.26022e-12	3.52863e-12		2181.27	4.58e-13	2.68728e-12	5.14908e-12
233	-1.24215	2663	1.22465		233	-1.25335	2681	1.21545		2288.14	3.0814e-12	2.10742e-12	3.60034e-12		2161.35	4.48e-13	2.53612e-12	4.55643e-12
234	-1.22765	2664	1.24945		234	-1.24475	2682	1.23975		2245.76	2.99765e-12	2.03298e-12	3.4897e-12		2121.51	4.52e-13	2.34642e-12	4.30146e-12
235	-1.22645	2665	1.25035		235	-1.21825	2683	1.25615		2203.39	3.08913e-12	1.88219e-12	3.40493e-12		2081.67	4.73e-13	2.25012e-12	4.20146e-12
236	-1.22465	2666	1.25035		236	-1.21545	2684	1.25645		2161.02	2.91554e-12	1.7222e-12	3.30388e-12		2061.75	4.56e-13	2.12629e-12	3.86067e-12
237	-1.22465	2667	1.25765		237	-1.21545	2685	1.25645		2118.64	2.8995e-12	1.70542e-12	3.29787e-12		2041.83	3.96e-13	2.13005e-12	3.45276e-12
238	1.71685	2668	2.07005		238	2.27365	2686	2.53015		2076.27	2.82417e-12	1.64933e-12	3.15856e-12		2001.99	3.61e-13	2.09309e-12	3.21915e-12
239	1.71685	2669	2.07005		239	2.27365	2687	2.53245		2033.9	2.91172e-12	1.62062e-12	3.11e-12		1962.15	3.82e-13	2.0072e-12	3.11788e-12
										1991.53	2.77367e-12	1.56683e-12	3.11618e-12		1922.31	3.52e-13	1.92153e-12	2.94706e-12
										1949.15	2.72233e-12	1.46916e-12	3.01761e-12		1902.39	3.59e-13	1.90123e-12	3.13031e-12
										1906.78	2.61428e-12	1.42933e-12	2.97429e-12		1882.47	3.63e-13	1.75773e-12	3.03031e-12
										1864.41	2.55182e-12	1.32935e-12	2.90599e-12		1842.63	3.67e-13	1.65004e-12	2.95167e-12
										1822.03	2.61337e-12	1.27135e-12	2.75362e-12		1802.79	3.76e-13	1.57904e-12	2.90619e-12
										1779.66	2.54855e-12	1.29837e-12	2.56342e-12		1762.95	3.26e-13	1.56425e-12	2.76156e-12
										1737.29	2.24818e-12	1.25564e-12	2.42346e-12		1723.11	3.15e-13	1.56628e-12	2.69413e-12
										1694.92	2.4208e-12	1.26452e-12	2.28192e-12		1683.27	3.41e-13	1.53515e-12	2.64116e-12
										1652.54	2.33416e-12	1.23239e-12	2.093e-12		1643.43	4.25e-13	1.54421e-12	2.61061e-12
										1610.17	2.35925e-12	1.27728e-12	1.94167e-12		1603.59	3.56e-13	1.56786e-12	2.6935e-12
										1567.8	2.27494e-12	1.31022e-12	1.7108e-12		1563.74	3.32e-13	1.55405e-12	2.73603e-12
										1525.42	2.0878e-12	1.32219e-12	1.55311e-12		1543.82	3.67e-13	1.51121e-12	2.64574e-12
										1483.05	2.06683e-12	1.34913e-12	1.38323e-12		1523.9	3.34e-13	1.49431e-12	2.56796e-12
										1440.68	2.22517e-12	1.38865e-12	1.35482e-12		1484.06	3.44e-13	1.49605e-12	2.52203e-12
										1398.31	2.21717e-12	1.46983e-12	1.2766e-12		1464.14	3.98e-13	1.50721e-12	2.43546e-12
										1355.93	2.06557e-12	1.47922e-12	1.30136e-12		1444.22	3.54e-13	1.49982e-12	2.44546e-12
										1313.56	2.01518e-12	1.45605e-12	1.25756e-12		1404.38	3.45e-13	1.55808e-12	2.4027e-12
										1271.19	2.07363e-12	1.33771e-12	1.24349e-12		1364.54	3.34e-13	1.61122e-12	2.3337e-12
										1228.81	2.1083e-12	1.31975e-12	1.14614e-12		1344.62	3.31e-13	1.67162e-12	2.31556e-12
										1186.44	2.1568e-12	1.33694e-12	1.09245e-12		1324.7	3.55e-13	1.67721e-12	2.29125e-12
										1144.07	2.02998e-12	1.15596e-12	1.10246e-12		1284.86	3.48e-13	1.66435e-12	2.1212e-12
										1101.69	2.01563e-12	1.10355e-12	1.16647e-12		1264.94	3.25e-13	1.72638e-12	1.98148e-12
										1059.32	1.95349e-12	1.11525e-12	1.09975e-12		1245.02	3.17e-13	1.77034e-12	1.92687e-12
										1016.95	1.85066e-12	1.06245e-12	9.85373e-13		1205.18	3.25e-13	1.76958e-12	1.86851e-12
										974.576	1.91326e-12	9.60187e-13	1.01738e-12		1165.34	2.99e-13	1.82096e-12	1.79909e-12
										932.203	1.97438e-12	9.09719e-13	9.86417e-13		1125.5	3.01e-13	1.80009e-12	1.70101e-12
										889.831	2.02533e-12	9.35579e-13	9.56685e-13		1085.66	3.32e-13	1.80019e-12	1.56172e-12
										847.458	2.0401e-12	8.50699e-13	8.75181e-13		1045.82	3.32e-13	1.73442e-12	1.46009e-12
										805.085	2.04364e-12	8.2173e-13	8.27301e-13		1005.98	3.68e-13	1.68384e-12	1.47708e-12
										762.712	2.01429e-12	7.27744e-13	7.86441e-13		966.135	3.6e-13	1.58231e-12	1.54173e-12
										720.339	1.90938e-12	6.53808e-13	8.14182e-13		926.295	3.29e-13	1.57132e-12	1.48571e-12
										677.966	1.98194e-12	6.5145e-13	8.26262e-13		886.454	3.01e-13	1.49676e-12	1.49205e-12
										635.593	1.94375e-12	6.77944e-13	8.17416e-13		846.614	2.6e-13	1.40342e-12	1.44258e-12
										593.22	1.8415e-12	6.9253e-13	7.99411e-13		806.773	2.52e-13	1.32655e-12	1.42446e-12
										550.847	1.87851e-12	6.4267e-13	7.63484e-13		766.932	2.5e-13	1.28945e-12	1.35754e-12
										508.475	1.7827e-12	5.85626e-13	8.10419e-13		727.092	2.09e-13	1.25692e-12	1.3094e-12
										466.102	1.68273e-12	6.05068e-13	8.56242e-13		687.251	2.69e-13	1.29873e-12	1.38908e-12
										423.729	1.81427e-12	6.38598e-13	8.72953e-13		647.41	2.76e-13	1.35987e-12	1.39076e-12
										381.356	1.77392e-12	6.57269e-13	8.19293e-13		607.57	2.42e-13	1.33697e-12	1.30416e-12
										338.983	1.66193e-12	5.99242e-13	8.42563e-13		567.729	3.01e-13	1.30598e-12	1.24556e-12
										296.61	1.68408e-12	5.88441e-13	7.97328e-13		527.888	3.96e-13	1.30077e-12	1.31862e-12
										254.237	1.68789e-12	5.06172e-13	6.97789e-13		488.048	3.65e-13	1.31709e-12	1.24469e-12
										211.864	1.66238e-12	4.62849e-13	6.4642e-13		448.207	3.58e-13	1.31683e-12	1.14063e-12
										169.492	1.62044e-12	5.00183e-13	6.58937e-13		408.367	3.39e-13	1.33358e-12	1.07766e-12
										127.119	1.71792e-12	4.66203e-13	7.05441e-13		368.526	4.47e-13	1.28122e-12	1.04507e-12
										84.7458	2.07471e-12	4.74416e-13	6.2637e-13		328.685	5.33e-13	1.2151e-12	9.90237e-13
										42.3729	2.17678e-12	4.56939e-13	6.12131e-13		288.845	5.99e-13	1.21715e-12	1.01687e-12
										0	2.23524e-12	4.88039e-13	5.00774e-13		249.004	5.7e-13	1.20947e-12	8.76072e-13
										-42.3729	2.24567e-12	4.5559e-13	4.62026e-13		209.163	5.77e-13	1.18846e-12	8.58241e-13
										-84.7458	2.21037e-12	4.98863e-13	3.93353e-13		169.323	6.68e-13	1.19303e-12	8.68516e-13
										-127.119	2.35452e-12	3.9864e-13	3.8839e-13		129.482	6.23e-13	1.14119e-12	8.89516e-13
										-169.492	2.3315e-12	4.85634e-13	3.22854e-13		89.6414	5.51e-13	1.14746e-12	9.01516e-13
										-211.864	2.29865e-12	5.72531e-13	3.37814e-13		49.8008	6.26e-13	1.15303e-12	9.45845e-13
										-254.237	2.28965e-12	7.00569e-13	3.42782e-13		9.96016	6.52e-13	1.15401e-12	8.76541e-13
										-296.61	2.17079e-12	8.52977e-13	3.09645e-13		-29.8805	6.15e-13	1.13712e-12	8.1831e-13
										-338.983	2.1731e-12	1.03786e-12	4.24647e-13		-69.7211	6.1e-13	1.04993e-12	9.1068e-13
										-381.356	2.08918e-12	1.13959e-12	4.45104e-13		-109.562	5.68e-13	1.02049e-12	8.91625e-13
										-423.729	2.01205e-12	1.17814e-12	4.11528e-13		-149.402	5.53e-13	1.06994e-12	9.03723e-13
										-466.102	1.76597e-12	1.23421e-12	4.62982e-13		-189.243	6.22e-13	9.91722e-13	9.12723e-13
										-508.475	1.58626e-12	1.24808e-12	4.80129e-13		-229.084	6.72e-13	9.56063e-13	9.24844e-13
										-550.847	1.12685e-12	1.13936e-12	4.36274e-13		-268.924	6.2e-13	9.54533e-13	9.283e-13
										-593.22	7.80272e-13	1.1027e-12	4.79421e-13		-308.765	6.39e-13	9.95691e-13	9.363e-13
										-635.593	5.73014e-13	9.64593e-13	4.27724e-13		-348.606	6.07e-13	1.02806e-12	9.58474e-13
										-677.966	5.70307e-13	8.34994e-13	3.68706e-13		-388.446	5.09e-13	1.13602e-12	1.13945e-12
										-720.339	5.53032e-13	7.69841e-13	3.14132e-13		-428.287	4.47e-13	1.18378e-12	1.26945e-12
										-762.712	5.52402e-13	6.38656e-13	3.66971e-13		-468.128	4.53e-13	1.20613e-12	1.33651e-12
										-805.085	5.14868e-13	6.56442e-13	3.03734e-13		-507.968	3.98e-13	1.26159e-12	1.55732e-12
										-847.458	4.58213e-13	7.03392e-13	3.22772e-13		-547.809	3.71e-13	1.29081e-12	1.73752e-12
										-889.831	4.72827e-13	6.01421e-13	3.15886e-13		-587.649	9.08e-14	1.39394e-12	1.82537e-12
										-932.203	5.4243e-13	5.5114e-13	3.8278e-13		-627.49	2.21e-14	1.49546e-12	1.71616e-12
										-974.576	5.32296e-13	4.92721e-13	3.65891e-13		-667.331	1.93e-14	1.48253e-12	1.64145e-12
										-1016.95	6.64018e-13	5.8793e-13	2.99845e-13		-707.171	3.63e-14	1.38287e-12	1.62648e-12
										-1059.32	7.7044e-13	5.54907e-13	3.17228e-13		-747.012	1.51e-14	1.22761e-12	1.52321e-12
										-1101.69	8.5539e-13	6.0613e-13	3.32252e-13		-786.853	-3.87e-14	1.1069e-12	1.35998e-12
										-1144.07	8.60937e-13	5.24464e-13	2.70884e-13		-826.693	-5.13e-14	1.03689e-12	1.32809e-12
										-1186.44	8.81043e-13	5.21233e-13	3.21728e-13		-866.534	-5.72e-14	9.74029e-13	1.16274e-12
										-1228.81	9.06978e-13	5.38838e-13	3.11538e-13		-906.375	-9.79e-14	9.24663e-13	1.21598e-12
										-1271.19	8.24269e-13	4.9696e-13	3.58494e-13		-946.215	-6.57e-14	9.04914e-13	1.15479e-12
										-1313.56	7.8729e-13	4.544e-13	2.52268e-13		-986.056	-1.33e-13	9.48084e-13	1.09757e-12
										-1355.93	7.97752e-13	4.41283e-13	3.24307e-13		-1025.9	-1.79e-13	9.2967e-13	9.59517e-13
										-1398.31	7.63292e-13	3.34615e-13	3.40702e-13		-1065.74	-1.67e-13	9.19622e-13	1.00482e-12
										-1440.68	7.11537e-13	4.00571e-13	3.20849e-13		-1105.58	-1.89e-13	9.5801e-13	9.96807e-13
										-1483.05	6.17708e-13	4.71135e-13	3.15144e-13		-1145.42	-1.83e-13	1.03861e-12	9.15876e-13
										-1525.42	5.66807e-13	4.82539e-13	3.80504e-13		-1185.26	-1.49e-13	1.07932e-12	9.36275e-13
										-1567.8	5.2863e-13	5.55067e-13	4.96321e-13		-1225.1	-1.66e-13	1.1373e-12	9.43275e-13
										-1610.17	4.05685e-13	6.07463e-13	5.42163e-13		-1264.94	-1.63e-13	1.09947e-12	9.69647e-13
										-1652.54	4.3518e-13	7.15212e-13	6.5033e-13		-1304.78	-1.72e-13	1.08967e-12	9.74397e-13
										-1694.92	3.63248e-13	8.19403e-13	6.96494e-13		-1344.62	-1.83e-13	1.11351e-12	9.94397e-13
										-1737.29	3.48398e-13	1.00609e-12	9.2765e-13		-1384.46	-2.59e-13	1.14774e-12	1.03469e-12
										-1779.66	3.65236e-13	1.12353e-12	1.08959e-12		-1424.3	-1.24e-13	1.21195e-12	1.1453e-12
										-1822.03	3.52273e-13	1.30186e-12	1.21468e-12		-1464.14	-5.6e-14	1.23621e-12	1.1353e-12
										-1864.41	4.46211e-13	1.36852e-12	1.12995e-12		-1503.98	-5.7e-14	1.25811e-12	1.12693e-12
										-1906.78	5.15661e-13	1.54105e-12	1.17144e-12		-1543.82	-3.03e-14	1.41048e-12	1.20627e-12
										-1949.15	5.51043e-13	1.57725e-12	1.1929e-12		-1563.74	-4.33e-14	1.47483e-12	1.33375e-12
										-1991.53	5.61007e-13	1.67064e-12	1.1829e-12		-1583.67	-4.69e-14	1.55109e-12	1.35266e-12
										-2033.9	5.41168e-13	1.80375e-12	1.17733e-12		-1623.51	-2.95e-14	1.65546e-12	1.41195e-12
										-2076.27	6.83985e-13	2.00323e-12	1.1719e-12		-1663.35	-3.13e-14	1.70365e-12	1.44285e-12
										-2118.64	9.25069e-13	2.28336e-12	1.33602e-12		-1703.19	-6.08e-14	1.67336e-12	1.54677e-12
										-2161.02	1.00143e-12	2.55755e-12	1.32048e-12		-1723.11	-2.02e-14	1.71774e-12	1.57677e-12
										-2203.39	1.01517e-12	2.7393e-12	1.47683e-12		-1743.03	1.04e-13	1.72757e-12	1.58777e-12
										-2245.76	1.26423e-12	2.91785e-12	1.58371e-12		-1782.87	1.02e-13	1.74615e-12	1.63479e-12
										-2288.14	1.42747e-12	3.24932e-12	1.8278e-12		-1822.71	1.82e-13	1.74401e-12	1.64479e-12
										-2330.51	1.55174e-12	3.6497e-12	1.95849e-12		-1842.63	2.01e-13	1.77402e-12	1.65116e-12
										-2372.88	1.69201e-12	4.16523e-12	2.19596e-12		-1862.55	2.22e-13	1.77184e-12	1.83312e-12
										-2415.25	1.71151e-12	4.48935e-12	2.36733e-12		-1902.39	2.37e-13	1.83558e-12	2.01829e-12
										-2457.63	1.88984e-12	4.53072e-12	2.5484e-12		-1922.31	3.27e-13	2.00161e-12	2.25829e-12
										-2500	1.8775e-12	4.47758e-12	2.60933e-12		-1942.23	4.28e-13	2.03869e-12	2.31605e-12
															-1982.07	4.93e-13	2.16099e-12	2.3608e-12
															-2021.91	5.79e-13	2.36181e-12	2.3977e-12
															-2061.75	7.22e-13	2.5137e-12	2.64178e-12
															-2101.59	8.76e-13	2.72331e-12	3.0509e-12
															-2141.43	1.09e-12	2.78878e-12	3.37702e-12
															-2161.35	1.36e-12	2.98638e-12	3.72918e-12
															-2181.27	1.62e-12	3.13255e-12	3.73401e-12
															-2201.2	1.8e-12	3.20786e-12	3.75561e-12
															-2221.12	1.96e-12	3.4533e-12	3.73497e-12
															-2241.04	2.02e-12	3.706e-12	3.66757e-12
															-2260.96	2.18e-12	3.9183e-12	3.66939e-12
															-2300.8	2.3e-12	4.23065e-12	3.67587e-12

## Sheet: Figure 5
	Figure 5b
	bias	molecule	Au(111)
	30	7.20989e-12	6.54954e-12
	29.4915	6.99202e-12	6.49793e-12
	28.9831	6.91998e-12	6.54706e-12
	28.4746	6.97834e-12	6.70732e-12
	27.9661	7.19035e-12	6.68321e-12
	27.4576	7.18264e-12	6.65828e-12
	26.9492	7.25145e-12	6.68348e-12
	26.4407	7.24e-12	6.678e-12
	25.9322	7.613e-12	6.7189e-12
	25.4237	7.60834e-12	6.73355e-12
	24.9153	7.47261e-12	6.72617e-12
	24.4068	7.48213e-12	6.83109e-12
	23.8983	7.55215e-12	6.77376e-12
	23.3898	7.67874e-12	6.81528e-12
	22.8814	7.71939e-12	6.78326e-12
	22.3729	7.8406e-12	6.9e-12
	21.8644	7.72979e-12	6.83824e-12
	21.3559	7.64623e-12	6.75098e-12
	20.8475	7.8164e-12	6.70778e-12
	20.339	7.97996e-12	6.72012e-12
	19.8305	7.99684e-12	6.83502e-12
	19.322	8.04903e-12	6.84143e-12
	18.8136	7.93281e-12	6.83714e-12
	18.3051	8.03892e-12	6.74786e-12
	17.7966	8.1021e-12	6.90178e-12
	17.2881	8.30611e-12	6.94651e-12
	16.7797	8.35232e-12	6.90151e-12
	16.2712	8.37925e-12	6.98433e-12
	15.7627	8.30041e-12	7.01588e-12
	15.2542	8.37969e-12	6.97581e-12
	14.7458	8.53749e-12	7.13254e-12
	14.2373	8.69375e-12	7.16475e-12
	13.7288	8.71153e-12	7.05202e-12
	13.2203	8.92581e-12	7.01683e-12
	12.7119	8.65209e-12	6.99292e-12
	12.2034	8.71027e-12	7.11055e-12
	11.6949	8.80714e-12	7.12012e-12
	11.1864	9.10256e-12	7.13872e-12
	10.678	9.06793e-12	7.15445e-12
	10.1695	8.93109e-12	7.17576e-12
	9.66102	8.8761e-12	7.00317e-12
	9.15254	9.0759e-12	7.14336e-12
	8.64407	8.91503e-12	7.28696e-12
	8.13559	9.09648e-12	7.27266e-12
	7.62712	9.40792e-12	7.31695e-12
	7.11864	9.39405e-12	7.29009e-12
	6.61017	9.34521e-12	7.19315e-12
	6.1017	9.39707e-12	7.31082e-12
	5.59322	9.56183e-12	7.24235e-12
	5.08475	9.59378e-12	7.35881e-12
	4.57627	9.52071e-12	7.49786e-12
	4.0678	9.46765e-12	7.29418e-12
	3.55932	9.61539e-12	7.34277e-12
	3.05085	9.37207e-12	7.26178e-12
	2.54237	9.23671e-12	7.3405e-12
	2.0339	9.21875e-12	7.29247e-12
	1.52542	9.11063e-12	7.36761e-12
	1.01695	9.01112e-12	7.27903e-12
	0.50848	8.96112e-12	7.22195e-12
	0	8.92825e-12	7.21213e-12
	-0.50848	8.83864e-12	7.23002e-12
	-1.01695	8.72084e-12	7.34197e-12
	-1.52542	8.72516e-12	7.47993e-12
	-2.0339	8.98543e-12	7.44753e-12
	-2.54237	9.20646e-12	7.44889e-12
	-3.05085	9.3059e-12	7.37026e-12
	-3.55932	9.43771e-12	7.47777e-12
	-4.0678	9.53254e-12	7.49461e-12
	-4.57627	9.5618e-12	7.30953e-12
	-5.08475	9.58639e-12	7.26563e-12
	-5.59322	9.35772e-12	7.46254e-12
	-6.1017	9.22045e-12	7.45811e-12
	-6.61017	9.20321e-12	7.42151e-12
	-7.11864	9.2539e-12	7.49666e-12
	-7.62712	9.18578e-12	7.62516e-12
	-8.13559	9.14849e-12	7.56912e-12
	-8.64407	9.23021e-12	7.6136e-12
	-9.15254	9.03339e-12	7.56627e-12
	-9.66102	8.95587e-12	7.77551e-12
	-10.1695	8.96866e-12	7.84209e-12
	-10.678	9.20644e-12	7.63196e-12
	-11.1864	9.27917e-12	7.53763e-12
	-11.6949	9.00281e-12	7.44459e-12
	-12.2034	8.87373e-12	7.53294e-12
	-12.7119	8.82723e-12	7.47831e-12
	-13.2203	8.81325e-12	7.55707e-12
	-13.7288	8.96384e-12	7.56566e-12
	-14.2373	8.82536e-12	7.43444e-12
	-14.7458	8.85802e-12	7.48562e-12
	-15.2542	8.67168e-12	7.57103e-12
	-15.7627	8.64282e-12	7.58152e-12
	-16.2712	8.63134e-12	7.75502e-12
	-16.7797	8.77973e-12	7.74108e-12
	-17.2881	8.86042e-12	7.7967e-12
	-17.7966	8.75841e-12	7.66665e-12
	-18.3051	8.84598e-12	7.77784e-12
	-18.8136	8.91112e-12	7.84093e-12
	-19.322	8.77829e-12	7.95522e-12
	-19.8305	8.73867e-12	7.91729e-12
	-20.339	9.01683e-12	7.74108e-12
	-20.8475	8.8937e-12	7.82916e-12
	-21.3559	8.81844e-12	7.75477e-12
	-21.8644	8.88455e-12	7.83101e-12
	-22.3729	8.95796e-12	7.80375e-12
	-22.8814	8.81521e-12	7.82768e-12
	-23.3898	8.78107e-12	7.80839e-12
	-23.8983	8.6503e-12	7.70356e-12
	-24.4068	8.72034e-12	7.66167e-12
	-24.9153	8.60721e-12	7.77138e-12
	-25.4237	8.72957e-12	7.91423e-12
	-25.9322	8.79168e-12	7.93801e-12
	-26.4407	8.77585e-12	7.93415e-12
	-26.9492	8.73195e-12	7.94494e-12
	-27.4576	8.8193e-12	7.85953e-12
	-27.9661	9.00536e-12	8.02265e-12
	-28.4746	8.88283e-12	8.14114e-12
	-28.9831	9.00576e-12	8.35162e-12
	-29.4915	8.6131e-12	8.38776e-12
	-30	8.25943e-12	8.01534e-12

## Sheet: Supplementary Figure 16
MFHM Tb S = 3					DFT Tb S = 3
	spin up		spin down			spin up		spin down
	-1.88535		-1.68119			-2.70375		-2.39575
	-1.88535		-1.68119			-2.70375		-2.39575
	-0.452261		0.452452			-1.25335		1.21545
	-0.452261		0.452452			-1.25335		1.21545
	-0.452261		0.452527			-1.24475		1.23975
	-0.448746		0.456034			-1.21825		1.25615
	-0.448671		0.456034			-1.21545		1.25645
	-0.448671		0.456034			-1.21545		1.25645
	1.68501		1.88916			2.27365		2.53015
	1.68501		1.88916			2.27365		2.53245
MFHM Tb S = 1					DFT Tb S = 1
	spin up		spin down			spin up		spin down
	-1.90027		-1.79919			-2.72125		-2.54485
	-1.70889		-1.66467			-2.41825		-2.36305
	-0.450923		-0.4494			-1.23755		-1.22935
	-0.450923		-0.44847			-1.23705		-1.21055
	-0.448609		0.452358			-1.21055		1.20995
	-0.448566		0.452404			-1.20995		1.23285
	0.452298		0.454738			1.21335		1.26205
	0.453238		0.454746			1.26175		1.26205
	1.66843		1.71266			2.27075		2.32615
	1.80296		1.90404			2.41425		2.53875

## Sheet: Supplementary Figure 17
	Supplementary Figure 17
	bias	molecule	Au(111)
	30	2.87393e-12	6.54954e-12
	29.4915	2.80725e-12	6.49793e-12
	28.9831	2.73335e-12	6.54706e-12
	28.4746	2.99009e-12	6.70732e-12
	27.9661	2.78801e-12	6.68321e-12
	27.4576	2.93716e-12	6.65828e-12
	26.9492	2.92882e-12	6.68348e-12
	26.4407	2.99336e-12	6.678e-12
	25.9322	3.02837e-12	6.7189e-12
	25.4237	3.06444e-12	6.73355e-12
	24.9153	2.9065e-12	6.72617e-12
	24.4068	2.88197e-12	6.83109e-12
	23.8983	3.17199e-12	6.77376e-12
	23.3898	3.21214e-12	6.81528e-12
	22.8814	3.1794e-12	6.78326e-12
	22.3729	3.01834e-12	6.9e-12
	21.8644	3.05815e-12	6.83824e-12
	21.3559	3.08653e-12	6.75098e-12
	20.8475	3.2462e-12	6.70778e-12
	20.339	3.06916e-12	6.72012e-12
	19.8305	3.25681e-12	6.83502e-12
	19.322	3.33454e-12	6.84143e-12
	18.8136	3.10494e-12	6.83714e-12
	18.3051	3.20089e-12	6.74786e-12
	17.7966	3.22667e-12	6.90178e-12
	17.2881	3.59844e-12	6.94651e-12
	16.7797	3.55809e-12	6.90151e-12
	16.2712	3.60095e-12	6.98433e-12
	15.7627	3.47795e-12	7.01588e-12
	15.2542	3.48941e-12	6.97581e-12
	14.7458	3.78193e-12	7.13254e-12
	14.2373	3.75568e-12	7.16475e-12
	13.7288	3.97347e-12	7.05202e-12
	13.2203	3.86111e-12	7.01683e-12
	12.7119	4.02593e-12	6.99292e-12
	12.2034	3.97055e-12	7.11055e-12
	11.6949	4.2807e-12	7.12012e-12
	11.1864	4.27249e-12	7.13872e-12
	10.678	4.32371e-12	7.15445e-12
	10.1695	4.39566e-12	7.17576e-12
	9.66102	4.34948e-12	7.00317e-12
	9.15254	4.60912e-12	7.14336e-12
	8.64407	4.5399e-12	7.28696e-12
	8.13559	4.7856e-12	7.27266e-12
	7.62712	4.63294e-12	7.31695e-12
	7.11864	4.87177e-12	7.29009e-12
	6.61017	4.82796e-12	7.19315e-12
	6.1017	5.00187e-12	7.31082e-12
	5.59322	4.9898e-12	7.24235e-12
	5.08475	5.00916e-12	7.35881e-12
	4.57627	5.13619e-12	7.49786e-12
	4.0678	4.98151e-12	7.29418e-12
	3.55932	5.00428e-12	7.34277e-12
	3.05085	4.58613e-12	7.26178e-12
	2.54237	4.65827e-12	7.3405e-12
	2.0339	4.45919e-12	7.29247e-12
	1.52542	4.42617e-12	7.36761e-12
	1.01695	4.29713e-12	7.27903e-12
	0.50848	4.38736e-12	7.22195e-12
	0	4.26381e-12	7.21213e-12
	-0.50848	4.21846e-12	7.23002e-12
	-1.01695	4.35734e-12	7.34197e-12
	-1.52542	4.28232e-12	7.47993e-12
	-2.0339	4.6315e-12	7.44753e-12
	-2.54237	4.42371e-12	7.44889e-12
	-3.05085	4.78203e-12	7.37026e-12
	-3.55932	4.71851e-12	7.47777e-12
	-4.0678	4.8084e-12	7.49461e-12
	-4.57627	4.95648e-12	7.30953e-12
	-5.08475	4.91169e-12	7.26563e-12
	-5.59322	4.95342e-12	7.46254e-12
	-6.1017	4.82507e-12	7.45811e-12
	-6.61017	4.99088e-12	7.42151e-12
	-7.11864	4.7201e-12	7.49666e-12
	-7.62712	4.81747e-12	7.62516e-12
	-8.13559	4.62367e-12	7.56912e-12
	-8.64407	4.56079e-12	7.6136e-12
	-9.15254	4.36054e-12	7.56627e-12
	-9.66102	4.49518e-12	7.77551e-12
	-10.1695	4.51592e-12	7.84209e-12
	-10.678	4.5704e-12	7.63196e-12
	-11.1864	4.36026e-12	7.53763e-12
	-11.6949	4.17083e-12	7.44459e-12
	-12.2034	4.323e-12	7.53294e-12
	-12.7119	4.16661e-12	7.47831e-12
	-13.2203	4.24558e-12	7.55707e-12
	-13.7288	4.02282e-12	7.56566e-12
	-14.2373	4.01355e-12	7.43444e-12
	-14.7458	3.99602e-12	7.48562e-12
	-15.2542	3.85859e-12	7.57103e-12
	-15.7627	3.77026e-12	7.58152e-12
	-16.2712	3.79208e-12	7.75502e-12
	-16.7797	3.90163e-12	7.74108e-12
	-17.2881	3.66499e-12	7.7967e-12
	-17.7966	3.84265e-12	7.66665e-12
	-18.3051	3.78353e-12	7.77784e-12
	-18.8136	3.67049e-12	7.84093e-12
	-19.322	3.62676e-12	7.95522e-12
	-19.8305	3.66583e-12	7.91729e-12
	-20.339	3.76576e-12	7.74108e-12
	-20.8475	3.62206e-12	7.82916e-12
	-21.3559	3.74362e-12	7.75477e-12
	-21.8644	3.52109e-12	7.83101e-12
	-22.3729	3.58915e-12	7.80375e-12
	-22.8814	3.62035e-12	7.82768e-12
	-23.3898	3.84618e-12	7.80839e-12
	-23.8983	3.72978e-12	7.70356e-12
	-24.4068	3.53013e-12	7.66167e-12
	-24.9153	3.66984e-12	7.77138e-12
	-25.4237	3.78654e-12	7.91423e-12
	-25.9322	3.74937e-12	7.93801e-12
	-26.4407	3.66756e-12	7.93415e-12
	-26.9492	3.71369e-12	7.94494e-12
	-27.4576	3.65564e-12	7.85953e-12
	-27.9661	3.7387e-12	8.02265e-12
	-28.4746	3.51729e-12	8.14114e-12
	-28.9831	3.76522e-12	8.35162e-12
	-29.4915	3.82044e-12	8.38776e-12
	-30	3.88692e-12	8.01534e-12

## Sheet: Supplementary Figure 18
		DFT Tb S = 3
			spin up		spin down
			-2.70375		-2.39575
			-2.70375		-2.39575
			-1.25335		1.21545
			-1.25335		1.21545
			-1.24475		1.23975
			-1.21825		1.25615
			-1.21545		1.25645
			-1.21545		1.25645
			2.27365		2.53015
			2.27365		2.53245
		DFT Tb S = 1
			spin up		spin down
			-2.72125		-2.54485
			-2.41825		-2.36305
			-1.23755		-1.22935
			-1.23705		-1.21055
			-1.21055		1.20995
			-1.20995		1.23285
			1.21335		1.26205
			1.26175		1.26205
			2.27075		2.32615
			2.41425		2.53875

## Sheet: Supplementary Figure 19
		DFT Tt S = 3
			spin up		spin down
			-3.35705		-2.85085
			-3.35705		-2.85085
			-1.24215		1.22465
			-1.24215		1.22465
			-1.22765		1.24945
			-1.22645		1.25035
			-1.22465		1.25035
			-1.22465		1.25765
			1.71685		2.07005
			1.71685		2.07005
		DFT Tt S = 1
			spin up		spin down
			-2.85085		-2.84215
			-2.85085		-2.83745
			1.22465		-1.21965
			1.22465		-1.21805
			1.24945		1.21665
			1.25035		1.25005
			1.25035		1.25745
			1.25765		1.25865
			2.07005		1.83725
			2.07005		2.06665

## Sheet: Supplementary Figure 20
	DFT Tb S = 3						DFT Tt S = 3
		spin up		spin down				spin up		spin down
		-2.70375		-2.39575				-3.35705		-2.85085
		-2.70375		-2.39575				-3.35705		-2.85085
		-1.25335		1.21545				-1.24215		1.22465
		-1.25335		1.21545				-1.24215		1.22465
		-1.24475		1.23975				-1.22765		1.24945
		-1.21825		1.25615				-1.22645		1.25035
		-1.21545		1.25645				-1.22465		1.25035
		-1.21545		1.25645				-1.22465		1.25765
		2.27365		2.53015				1.71685		2.07005
		2.27365		2.53245				1.71685		2.07005
	DFT Tb S = 1						DFT Tt S = 1
		spin up		spin down				spin up		spin down
		-2.72125		-2.54485				-2.85085		-2.84215
		-2.41825		-2.36305				-2.85085		-2.83745
		-1.23755		-1.22935				1.22465		-1.21965
		-1.23705		-1.21055				1.22465		-1.21805
		-1.21055		1.20995				1.24945		1.21665
		-1.20995		1.23285				1.25035		1.25005
		1.21335		1.26205				1.25035		1.25745
		1.26175		1.26205				1.25765		1.25865
		2.27075		2.32615				2.07005		1.83725
		2.41425		2.53875				2.07005		2.06665
